# Supplementary material for: Effects of Rumen-Protected Lysine and Methionine Supplementation on Lactation Performance in Holstein Dairy Cows: A Meta-Analysis
Source: Animals (Basel). 2026 Jun 18;16(12):1886. doi: 10.3390/ani16121886 (PMC13295602; doi:10.3390/ani16121886)
Supplement: Supplementary file 1 [file animals-16-01886-s001.zip]

Archive with 1 entries (1 files):
- animals-4340866 - Supplementary.pdf
